# Supplementary material for: Interpretable machine learning and radiomics in hip MRI diagnostics: comparing ONFH and OA predictions to experts
Source: Front Immunol. 2025 Jan 29;16:1532248. doi: 10.3389/fimmu.2025.1532248 (PMC11813894; doi:10.3389/fimmu.2025.1532248)
Supplement: Supplementary file 3 [file DataSheet3.csv]

ID	log_sigma_3_0_mm_3D_glcm_InverseVariance	log_sigma_5_0_mm_3D_glszm_SmallAreaEmphasis	original_shape_Flatness	original_shape_Sphericity	wavelet_HHH_firstorder_Kurtosis	wavelet_HHL_firstorder_Maximum	wavelet_HLL_firstorder_Kurtosis	wavelet_HLL_gldm_DependenceEntropy	wavelet_LHH_firstorder_Skewness	wavelet_LHH_glszm_LargeAreaLowGrayLevelEmphasis	wavelet_LLL_glszm_GrayLevelNonUniformity	wavelet_LLL_glszm_GrayLevelNonUniformityNormalized	label
11a.nii.gz	0.6822702417507953	-0.2792095074498631	0.7928337468965183	-0.2527517391778923	-0.4623186349260151	0.9348334032055664	-0.4511726930442617	0.1467431012946497	0.5624723219973765	-0.283474265053552	0.7307055609533291	-0.5142050832070927	0
11b.nii.gz	-2.0158781492446862	0.3433578648954727	-1.6436020431079352	-0.5716547009180448	-0.9724655115799404	0.1549695964660657	-0.7105997357961281	0.5941667801499247	0.6970162574944141	-0.315559098154783	-1.2222418383087497	-1.2183842794091724	1
12a.nii.gz	-0.2489372847173127	-0.7937567603131191	-0.8964171677325643	-1.676164939210193	-0.5849381881342707	-0.742788786372616	-0.4885483186073984	1.2968400646390814	-0.3527167064164424	-0.2785154218601169	-0.7035459014093824	-0.4965298031042566	1
12b.nii.gz	1.3853143215450905	-1.1501781129889714	0.5078039055033728	-0.1046003048139269	3.290526911344561	1.2359789658947482	1.6317853708125127	-0.3007794994777579	-0.3352526303514666	0.243470609430933	0.5174068167426712	0.1804346757756249	0
13a.nii.gz	-0.1076664419550186	0.8290892188894876	0.5977688546744525	-0.077217740604015	-0.2611500040527987	-0.2317218669867602	-0.4708205893908033	0.2160499749122557	0.1664796223297715	-0.1930457313058606	0.2870765272331608	-0.9528140755440536	0
13b.nii.gz	-1.731511841901842	-0.4390177109192566	-1.0059275464816153	-2.177332904901704	-0.3829313808464585	0.2851771630300183	-0.5142387641063184	0.2646048998354025	0.9878243138876162	-0.3146799767557061	-1.0252484850937198	-0.9739124155581308	1
14a.nii.gz	-1.6397756649494055	0.6736679660366	-0.771091827249893	-0.4472084061088013	-0.5630025203573972	1.4958956875755478	-0.7605341986792641	0.2586009601148473	-0.2329604137916815	-0.3200134280572019	-1.2457274906033773	-1.0233132236857876	1
14b.nii.gz	0.9011140484129828	0.919328108706448	0.8515674973996281	0.4670950191833511	0.4947043039321577	1.284233835964067	0.12976236170267	-0.7337772643372905	-1.6953490593628393	-0.1390635469347104	1.255528114690759	1.6726956081047566	0
15a.nii.gz	0.3703168508223219	1.1338881734538917	0.6979368866441127	0.833668048656794	-0.3764773264935663	2.030800623259576	1.0120618825651355	0.4368583112264622	0.6913125800304993	-0.3029985959726469	0.2442658227805402	-0.6657855176623149	0
16a.nii.gz	-1.0712886118879117	0.2493607916890918	-0.3575152809141733	-1.5786737505470134	-0.961159750982698	2.1370790073126944	-0.9119516544402598	0.4957280722587996	0.5395232821472961	-0.3202560250064259	-0.9124741008137024	-0.8740073800244516	1
17a.nii.gz	-1.417445405772016	-0.8571731196873627	-1.537252531304242	-1.0293369485390242	-0.9958288640529904	-0.3744991891239111	-0.4958881959944111	0.2961355539082205	0.6633413350695802	-0.3083055589326916	-1.0331172301565787	-0.9221401218248584	1
18a.nii.gz	-1.7556688443512989	0.5617050039529181	-1.1255681483084186	-0.7893556299934286	-0.8159704545239451	1.2589435182424389	-0.8786323085811568	0.6773588948249464	0.1631493813672799	-0.3166940209005557	-1.0201148858881297	-1.1968306176618182	1
19b.nii.gz	-1.806363407530856	1.0953273042381977	-1.341104979298419	-1.5331317627999874	-0.744541911518962	-0.6446145050631303	0.2739903593580844	0.0779767349352852	0.2738771502711687	-0.3143928826219624	-0.9819726940447896	-1.000230981440155	1
1a.nii.gz	0.012651631636538	0.687228120508833	-0.8584107389515098	-1.837337901052052	-0.7395408135678693	-0.8627808894631995	-0.698132373116291	-0.1837578702756718	0.3275550676229998	-0.2280525148399439	-1.033260500498866	-0.7035252516179289	1
1b.nii.gz	0.7074260431104775	-0.1804081544452295	1.3569476971203498	0.7774771904683427	0.4673621376478838	-0.1382214013719352	0.5511661741203274	0.1950470113542751	0.1550137406804098	0.1188393108662113	0.8064667791558465	0.8352057368652616	0
20a.nii.gz	0.7819457181842023	0.0431443593108986	0.3595717306000797	0.4175406472690191	-0.1352744665555337	-0.4582836636782106	-0.2037755850848029	-0.2540795008609148	-0.0563288526836839	0.2569931673684286	1.2695625555388148	0.8954133881925649	0
21b.nii.gz	0.3877627540354249	1.0498751276473637	0.1942655441974784	0.8623629212149762	1.43162449176586	0.0180838105566108	1.3944203750922042	-0.6195538096234153	1.02160274583312	0.1504282510612598	1.327033888797071	1.5405871213607978	0
22b.nii.gz	0.9901613640464934	-0.5510089479845631	0.7350220288752263	0.9162599854632608	2.5255663791416456	0.7667070024909463	2.6988671118210905	-0.3786815553255715	-1.692480405382632	-0.200319846276323	0.5669052513578862	0.575280934541444	0
24a.nii.gz	0.3433181658128463	-1.6026789820686995	-1.4094640823659643	-0.7807979441396268	-0.7771271278293285	-0.9345962854614008	-0.7866965355751646	0.2406981194400186	0.0349961589389436	-0.2821367844263173	-0.7496577948161517	-0.1237232665975568	1
24b.nii.gz	0.3191178234396988	0.8100877561685932	0.8721723348097659	1.0320386427834636	1.0158371815037022	-0.2782043938170921	1.214313806103709	-1.288386316741699	-1.2797886287889786	0.905573805541298	1.6366598310316112	2.4845627962481087	0
25a.nii.gz	1.0498212413422376	-2.563562492944075	-0.7653705771522449	-0.0776952886841152	-0.940346463622744	-1.5794064771711087	-0.814387766002913	0.0255729307460899	0.7952100590006864	-0.2700017911392661	-1.0317173437540976	0.2044030874764191	1
25b.nii.gz	-0.056319810958119	0.5492002924812606	0.1145954712642604	0.7487077887285133	3.146811161337516	-0.3295517070677262	3.0832993554731067	-1.435856211566924	-0.3406452333047274	0.4533121974083123	0.8852172586544577	1.3091562620314994	0
26a.nii.gz	0.4595790142868006	0.7392108903558947	0.6452960273500786	0.8784805077918286	0.3693802337709502	1.3882150711221806	0.1224809951054459	0.2256010103919856	0.7592038971052971	-0.1662134897796325	1.2958950993388785	-0.6082609383187009	0
26b.nii.gz	-0.1321326161403287	-1.2777864510087475	-1.6686651772240093	-0.5816661022033122	-0.8980407271869759	-0.9345962854614368	-0.863909019913428	0.0936143534590885	0.2231012242642218	-0.3022671875107753	-1.0078160392506628	-0.43859975454783	1
27a.nii.gz	1.1706121781353651	-0.644859446281181	0.2109870211318467	-0.15461980270479	-0.6985682948759826	-1.7752821991616206	-0.167857559686172	-0.4566619242526813	-0.0891520201133105	0.5329992091507376	0.0321710400220094	-0.0917395277136624	1
28b.nii.gz	-1.6563282428902502	0.7158906695684379	0.1331600427838664	0.0775609613001655	-0.5953458601217587	0.2254206229247121	-0.8333691668915613	1.4132303435307223	0.8642610396428323	-0.3066551682856416	-0.7520351384647409	-1.273857605728853	1
29b.nii.gz	-1.0348639148894812	1.302534337742173	-0.2444719500720659	-1.9460974495682049	-0.8408086867276987	-0.9653289782887696	-0.8531501114456013	0.2131325387480611	-0.5173198229444922	-0.2253920331045186	-0.8143004011627561	-0.4163932575198434	1
2a.nii.gz	-0.108208338195834	1.348122226132408	0.6008554553432767	0.4733192213663189	0.0085154679075964	1.9755289666217024	1.6011526063129873	-1.0225654215663622	-3.2950815927420583	-0.2558969771109568	1.5153676080484977	1.1972222506314418	0
2b.nii.gz	-2.132583786230161	0.4980055030289342	-3.365967336502058	-1.4831471026516894	-1.3201447563934172	-1.8183979530590344	-1.094555716762731	-6.140435036588282	0.5090801374960687	-0.3209318778365695	-1.3705577822574972	1.5207373839521865	1
31a.nii.gz	-0.9055044094044906	1.738751477522925	0.4074001421302307	-0.1886968244085285	-0.340187142929139	1.3684535122568888	-0.5105644710797034	1.0707020812917991	0.4847514798875156	-0.2816656091383322	-0.0202919163147897	-1.028586969540772	1
31b.nii.gz	0.9249725974536585	1.2818171662962123	0.8854977402955329	0.6252837088809498	-0.0467346205745779	-0.1302706878933086	-0.2773806260064828	0.0352910511943584	-0.9300187444061891	-0.1372768064598518	0.2465266438309393	-0.1670038448283314	0
32b.nii.gz	-0.7969493581055058	0.909336363707642	-0.9078801696261414	-1.5897215264521618	-0.6963936406693474	-0.8545142807032328	-0.6850440081682132	1.0362988184309672	0.3654598967980201	-0.2731879858010486	-0.8434691709152035	-0.9115990249060012	1
33a.nii.gz	-0.88041527909681	-0.9441770149874824	-0.6390992518970676	-0.8172678264658396	-0.8321392646588895	0.1253710331180302	-0.7995796449029601	0.7969647475457793	0.2291568401517492	-0.2610788775687269	-0.4810169852953619	-0.7202885832985582	1
34a.nii.gz	1.0208627531262044	1.646658855230693	0.305868217348608	0.8047047527064136	0.8480884728417096	0.5294466054434003	0.5244368070103949	-0.0052282096311643	-2.9878299292566672	-0.0323174232035017	0.2798134926817975	0.8088163269232712	0
34b.nii.gz	-0.9713298406741656	-0.2531114363717195	-1.0292521961617216	-1.5242394376769013	-0.8506199936200401	0.0391301461260437	-0.8020870761807039	0.8683583555778579	0.6706232249828137	-0.2822366124763239	-0.8511967274737857	-0.9020022250016838	1
35a.nii.gz	-0.3587594269594181	0.2230356728817495	-0.3423763587346096	0.530365775578699	0.9488259400237616	-0.7996102448477572	2.050069972240109	-1.3031909763249023	0.2586258807435294	0.6283000946667763	0.8860637754489445	2.621195584109828	0
35b.nii.gz	-0.6465242117158688	0.5344382116506555	-0.8024451187118042	0.0942183923764074	0.0611709207916913	0.3475942189575629	0.159249339163589	0.6015088742754539	-0.3667650099149918	-0.2883664154861625	-0.8030909544974191	-1.040953214552551	1
36a.nii.gz	-1.1993518605646538	0.2080083739405839	-0.9081831632283884	-0.8804652070968808	-0.798018502174629	-0.7904597144561949	-0.7059139642238718	0.9093244712373304	-1.1225209445798665	-0.2005618822745107	-0.6859616241004288	-0.8643902222022546	1
36b.nii.gz	1.2700371967192403	0.1859020646141526	0.2992108183720907	0.6888818666506185	2.1044958884638567	2.997135204644745	0.7543382709269907	-0.4552432138878988	1.003282189612257	-0.2297397622992007	1.3536250074275795	-0.0359823197620342	0
37a.nii.gz	0.0883661005588358	0.9360771033468614	0.9932993173892952	0.1219662847706918	1.0442883147413005	-1.088054654638108	0.5981237005720751	0.584461181583668	-0.4732045114825768	-0.1025388516899235	0.1467915745433227	-0.8301548100826707	1
38a.nii.gz	-0.5394230210496846	-0.8082173343508091	-0.4954715928689904	0.0688824263556862	-0.8928941785309784	-1.3654974872873218	-0.9452514531981456	-0.5661843090755583	1.4153222765998446	-0.2766418129751031	-1.102402192658381	-0.7021248354566152	1
38b.nii.gz	1.005234847477495	-1.2098073156468998	1.7330237182928985	1.265438232752112	0.5906653120484096	0.0064746901808697	1.7852079683669315	-0.1831056133246263	0.9347639558203206	-0.1953814324433566	0.8603552276489327	1.2811786162909031	0
39a.nii.gz	1.7817473782769238	-0.4411246463186205	-0.9478071154435276	0.7837538987230831	-0.8283817456122702	-2.0898501764007182	-0.8893331023442849	-4.214872165370803	-0.5671648963258237	-0.3206941255842068	-1.349801511793554	2.6249103164221634	0
40b.nii.gz	-1.163910190685736	0.4592931073219063	-0.4969971174131752	-0.3743713370876859	-0.6666952476733637	0.2990459463332875	-0.7652026553869468	1.2687092531732749	0.4583885832716935	-0.2771943033350299	-0.4946304382312089	-1.0430503768306858	1
41a.nii.gz	-0.3580495917215578	-0.9748209958652054	-0.353731386987892	-1.2569109725937748	-0.8633538364431496	-0.916382711589095	-0.6407461915449078	0.7402976457324537	0.0557453030708107	-0.2642165164063975	-0.3933506805115301	-0.5160854341879962	1
41b.nii.gz	1.292338890612148	-0.3047902905151174	1.4744196591820915	1.2480060394936197	0.1240694968572646	0.2085442958422985	-0.3773680818856119	-0.493844642673147	-1.543916418373773	0.0020987700393312	0.7577082220233259	0.7230129915285505	0
42a.nii.gz	0.5771486579493097	1.1429493929003254	1.496733368178753	1.3448885361376377	0.38759877799909	1.0822114966113203	0.3967710484348488	0.0228265267566691	0.3383065324460848	-0.2118854891507797	0.5407023112743337	1.0358501465613943	0
43b.nii.gz	0.5645536719859213	1.259627903029493	1.0336428597783645	1.2893784218530242	0.5478926502927276	1.0822114966113694	0.5338594953154859	-0.1347463221489498	-3.0241852338581383	-0.2336175846968397	0.215626231842596	1.388741988538912	0
44a.nii.gz	0.954945427788804	1.0381435497208835	1.032313120769586	1.0753213212636936	-0.0451413637212733	-0.5508034109304115	-0.0572457194138431	-0.5546691266620315	-0.1008597264181452	0.8550244659369569	0.7200831267527444	1.1362727209672696	0
44b.nii.gz	-1.0985891425008147	-0.0817758469699628	-0.3565578571425343	-1.942391674414492	-0.2433267786504399	0.2851771630300451	-0.3914730516485915	0.1993153190823534	1.1116613993043782	-0.3110138574939758	-0.906816612033672	-0.8361791922183508	1
45a.nii.gz	0.5392065745007821	0.5279434649405529	0.8628819953177355	1.0676378778387423	0.1297508648263882	-0.1464973914601003	0.0990870127977312	-1.2388724272114344	-2.815488048949277	0.2346659980571152	-0.6475334978755137	-0.8825127480201013	0
45b.nii.gz	1.3945513492898811	-1.303495595469014	-0.8824467952193904	0.203304659114131	0.7112500173943721	-0.1854261614790216	-0.2389599265236877	-0.450202573752356	0.6174927496109103	-0.171007979287133	-0.3020206445170635	1.0778687013121655	1
46a.nii.gz	0.736368829185718	-0.2206998142837328	1.2728908735425462	0.9101282199149874	0.9713555845755856	0.7567811981410408	0.6514137886662866	-0.3057865708003546	0.3114232229218371	-0.1246920655396615	0.7208216968548321	0.6456358031534576	0
46b.nii.gz	-0.081268828312583	-0.8714651693827462	-0.2977775664768077	-0.6459408677735919	0.1705323885827205	-0.8354575077844902	-0.2994530001738509	0.8661320661887576	0.4760866617249957	-0.1368761229488814	-0.4545211525405478	-0.0947275736101013	1
47b.nii.gz	1.4323288814197397	-1.340505902239072	1.3641691623628032	1.3354336645169231	0.3155960517253565	-0.2669604956978563	1.0625721382214146	-0.7904217463588364	0.7748344153292954	0.6992229854995002	0.9429274147975072	1.4220814399432573	0
48a.nii.gz	0.7481414682460944	0.6927356372349542	0.3326743611259387	0.4230547475474632	2.359101115324778	-0.3387794583398943	2.905974398816546	-0.6528082402745816	0.6762059616565864	-0.1369918774382787	1.957670362020653	0.6321612247614408	0
48b.nii.gz	0.3460855710999388	-1.5421615253011216	0.3780680579015171	0.3073472948838528	-0.8312036835288855	-0.654843783790959	-0.8629757365095779	0.6666790267891989	0.4243983440577678	-0.2941382035791242	-0.3911276662297233	-0.4794189159764759	1
49a.nii.gz	1.2095997192127412	-1.3941246837575698	-0.2705811463072227	-0.6351482083581533	-0.78858065854294	-1.2204661867252544	-0.6372757796285526	-0.1876851820617161	0.2376795355059702	1.8750483335721333	0.0519724349701275	-0.2863362330242676	1
49b.nii.gz	0.7626996508354111	-0.0730910087805849	0.6404994419006008	0.9691333470259186	0.4936096179623519	-0.7322517545242115	0.9822042999202748	-0.0007773618664004	2.46239824505579	-0.1387743730187612	0.376547897728831	0.4621580833702124	0
4a.nii.gz	1.0128200847239812	-1.3006358936077416	0.2132072054362791	0.4388004038899077	1.620083435774837	0.3400343644118649	2.1702216334188047	0.0140536317595671	-1.7010442312218428	-0.2259753428835859	0.62764156892178	0.3441254796906113	0
4b.nii.gz	-2.874800757105164	0.7304641643188973	-1.207765187795913	-1.526512758370878	-0.7903576944968609	1.1410847738486545	-0.931285538063306	1.4722848486816595	0.8043718714448785	-0.3157300834885789	-1.3083285168864058	-1.4484748274637629	1
50a.nii.gz	0.806183898055532	1.5630927572646114	1.6549282613749026	1.4390837825473988	1.36628810149676	1.3310883337357842	1.3725769631119555	0.1797057670922961	-0.0929100669435165	-0.2665756232377563	0.6656333259371587	0.7859526226298666	0
51a.nii.gz	0.8918289554937928	0.0447293817052443	0.9028116508640098	1.22944869303934	-0.1463609203017457	-0.1049067401425896	1.2298176395246971	0.0406940672643146	0.5729851481879674	-0.2024331727205334	0.265981460412556	0.3436177946777585	0
51b.nii.gz	0.2273205036946918	0.2272206510425996	-0.0011151873267699	0.3721038834919624	-0.2375001799244198	0.2984181389699397	-0.3837623928329209	0.4757892978713806	0.7145339364311863	-0.3083409308402728	-0.2892396103210337	-0.3036773226436744	1
53a.nii.gz	0.8568136248869943	-0.3881735669679576	0.4029051130430179	0.1520772267232276	-0.1320561053317221	0.2333632220190594	0.1772460760614751	0.1861705121433778	0.5830144340846055	-0.2648553016373179	0.2258983411822201	0.1258641569417416	1
53b.nii.gz	0.4409219712628039	-1.2574097085633462	1.59886956613366	1.144519377373107	0.2485963541323602	-1.24281612204118	0.4562301201849197	-1.778693153032696	0.220394088174455	2.7696266737600186	2.349015306534373	2.844414547519559	0
54b.nii.gz	-0.8503016221638395	-0.0988426529523075	-0.7476573016634351	0.434924405063786	-1.0458605422749698	-0.9910551800069596	-0.8139171973684801	-0.1673629662711289	0.940369207457332	-0.2926985437504275	-1.2778992331284895	-0.3560974740274769	1
55a.nii.gz	-1.090839953948926	0.0023147616546492	-0.4760472061565813	-0.5884804898199505	-0.8978516990133611	-0.0260439244415649	-0.933003338090333	-0.0484871231949155	0.0593630801116869	-0.3185070181831763	-0.962042862887397	-0.7594397853004767	1
56a.nii.gz	0.6906275229062641	1.56191772458589	1.1780348887160914	1.1617788502113868	1.1134193405448654	0.6186901956554214	-0.0290471680856047	0.2358265743958103	-1.1802074097966615	-0.2338797377640963	0.3588345935982039	-0.3466684830126823	0
56b.nii.gz	-0.6966636005354397	-0.1120638265928552	-0.5825479885940801	-0.0389027955051902	-0.8062776072624666	-0.8368622604047797	-0.8604497848655621	0.2674045848020391	0.4980470307531034	-0.28045942734238	-0.8946986980959781	-0.9852060071151548	1
57a.nii.gz	0.4769540766958038	0.8664615529253987	0.6656277258401352	1.4271912340766753	0.0974283312411941	-0.9471514248132458	-0.3976764318958523	-0.2787661218509168	-0.0960285136718347	-0.0249582746415188	0.0947627562354243	-0.0404048374631413	0
57b.nii.gz	-2.144159094331225	0.7951026682542083	-0.6807808109736487	-0.9062135106721017	-0.689586032958695	0.30773282158078	-0.6847264771418434	1.2786662293351894	-0.1696179793214642	-0.3116593651857098	-0.8597190723787242	-1.3124476703598638	1
59a.nii.gz	0.6861498830516465	-0.671501754544887	0.3594158102746652	0.9663929265294277	2.1170462618248465	0.4800755291234189	0.388076732429897	-0.2165005947061851	0.2254466504922292	-0.1215564767333499	0.0312107236640854	1.0749549647450145	0
59b.nii.gz	-0.2815854950539335	-0.3819643174517771	-1.2783730191894762	-0.18584521036089	-0.6629176858062007	-1.1110636388886015	-0.2516117816967276	-0.0121602267491804	0.4779566882490112	-0.2043025898546112	-0.7205838712470766	-0.3999376242500718	1
5a.nii.gz	0.0314517928234151	1.55145475951334	0.3781898257162077	0.9687455048296584	2.8196739310370056	2.9063338548376945	3.575074203891016	-0.1878900034912246	-2.45058589652264	-0.2609174950254657	0.2133638223978191	0.7389015009796532	0
5b.nii.gz	0.2187516452789033	-1.1903626046477458	-1.1414351079130556	-0.9576622556156972	-0.8253538494489546	-0.5327619106635012	-0.7809593267973621	0.1354237448891165	1.3369097584878942	-0.2559494475559891	-0.7789727086019241	-0.3311122564975872	1
60a.nii.gz	1.4142353038591453	-0.8245933747141709	1.5496189497102073	1.4343630275643318	-0.1785356465031042	-0.5676296532066577	-0.2737029802907426	-0.4414886154532949	0.5953764368774603	-0.1969970884848133	0.7032095864052634	0.9090730723351488	0
60b.nii.gz	-0.7189085117771907	-1.2152350304830288	-1.4497224439609435	-2.095605989827384	-0.2691837673966745	-0.196038492951311	-0.5362451519121335	-0.0463325548023677	-1.889511524455038	-0.3167492300669831	-1.1437326657014537	-0.6766872197275179	1
61a.nii.gz	1.1578696688787178	-1.7076348564038806	-1.0728282776548437	-0.4256986761302794	-0.2138791900632518	-0.9218132369525552	-0.3924510911472469	0.5204250012590309	0.2939690607453922	-0.2515392348404053	-1.0337217958537563	0.1579663038553304	1
61b.nii.gz	0.9275376298613046	-0.0969761269767716	1.3406281177717814	0.9896723563585358	1.303564966641295	-0.2353105058474538	0.7025278282567661	-0.1054316987813696	-1.462246796573857	0.0748116187945938	1.2586184091592627	0.6086215694263873	0
62a.nii.gz	0.3904372101771686	1.4068508946077805	1.2966475212199162	1.0386006827763308	0.0024127352108022	-0.8625353770101373	-0.102007766615621	-0.0575779742311557	-1.292736855112051	0.1393190553985346	1.1405506602681406	0.282718611109757	0
62b.nii.gz	-0.4662082353567282	-1.2353910771090877	-1.09728657920245	-0.839136271626377	-1.023143023277157	-1.1533582888326226	-0.8369255572219773	0.2894754285520669	0.2483103036077946	-0.2861952066433355	-0.6862682553374843	-0.7622923384634656	1
63a.nii.gz	0.8322389420377775	1.1334630943854216	1.012519167541105	0.7596585212654549	0.8755456895511655	2.078284445911841	0.3121814772057135	-0.0404067914005354	0.0834456281048114	-0.098652431482105	1.923859647391144	0.2764120754216669	0
63b.nii.gz	-0.7542195037753082	-0.5523847324965113	-0.5368517777091312	-1.515026954013959	0.0023974043512467	0.5939926436558056	-0.731794503391155	0.2229762506133145	0.4370770987333082	-0.2846826272758168	-0.723434734056401	-0.8663137029630587	1
64b.nii.gz	-0.1461130902688819	-2.440341815125255	0.589088304251625	0.9667323250893648	-0.6088527496008302	-1.6438498032843774	-0.2923975634651942	-0.0958859248429425	0.6485548224819043	8.780995761075392	0.4570868706435794	1.5103369684724892	1
65a.nii.gz	-0.3821026273862138	-0.0443325911947832	-1.003621844856739	-0.6206169968443285	-0.8795069155169446	-0.6981825524181331	-0.7794886208899624	-0.0180599731218941	-0.3816899371423653	-0.2515748956026852	-0.4662572066596516	-0.8536312064976939	1
65b.nii.gz	0.4029869784743796	1.3647768756012302	0.981434754677278	0.935065472156691	-0.0505130405241609	0.5760079650021338	-0.1074469670783229	0.3878062941075902	0.6235991908035067	-0.112226280888782	0.8210182039044492	-0.6196110792024577	1
67a.nii.gz	1.2346154576209132	-0.4451483476232835	0.933684368572984	1.0112340503483883	0.234383892553783	-0.0101748519707885	0.6286546214186612	-0.355536059400147	0.1001660090746969	-0.1782537579865137	1.1308917476301907	0.8924444767750597	0
67b.nii.gz	-0.4137531098492526	-0.0729705603507356	-0.4866538436581408	0.304410951768219	-0.066352099730645	0.1532120808033021	-0.4060370229759096	1.405044655782476	0.7825674594472831	-0.3008115374234467	-1.0166236207249102	-0.5271067978446647	1
68b.nii.gz	-1.2407425910076617	0.753164917263421	-0.650168126994697	-0.2063005293223209	-0.9688776631378968	-0.4142568972979119	-0.8583692818484991	0.9469215848611868	0.5626962180596695	-0.3109316087145631	-1.23296402470403	-1.1962272350441965	1
69a.nii.gz	-0.3026636379300911	1.7778303459238962	1.402776933382918	0.8595297141240179	-0.2978652698556792	0.8449253203249353	-0.3980869336515316	0.748610902746172	-0.1663653788142289	-0.2618080311771593	0.2679899378086776	-0.6555172397940046	0
69b.nii.gz	-0.5229589730668095	-0.5507478684720721	-1.5952545985757527	-1.5243359449588785	-0.2472174220029428	0.0536983684871515	-0.919170447769832	0.8998510102054662	0.1494025450170314	-0.2727397059137733	-0.9618223506979288	-0.6685553532469326	1
6a.nii.gz	-1.5333783595788426	-1.974769304768201	-1.3651658626929686	-0.650551696004089	-0.7788895600509635	-0.1201007459974455	-0.7276724425279273	0.6530277302594338	0.2264038043322188	-0.3157158470565984	-1.160217548092732	-1.0118875985168438	1
70a.nii.gz	0.8437309250999355	-1.2538151218450897	-0.988914501111856	-0.974311772230916	-0.5126177806435736	0.1423913708739141	-0.9545738195475924	0.2580217528919019	0.4612927366529526	-0.3110966291348121	-1.1121562969916918	-0.4681191997624556	1
70b.nii.gz	0.6813285693417164	0.1036840287760334	0.2086354003407831	0.6425384216921585	-0.6543367333655314	0.3282220873393985	-0.6554048845514646	0.2133156617637605	0.3233801352211835	0.0214882833364853	2.096743961529484	-0.1413351959036732	0
7a.nii.gz	-0.1165509490585302	0.3460590231050002	0.3596897510867495	-1.5719135191860176	-0.6570904299323016	0.894914105125738	-0.3342678575777824	0.3074146619692343	0.0965462265804562	-0.3032425752499831	0.504748737577119	-0.3472132887901247	1
7b.nii.gz	0.4120149303338624	-0.4799629148351041	1.0486007500856038	0.3386157550519469	1.0084068671137203	-0.0665163512442822	0.7054819161258025	-0.9319323076263348	-0.2166718810382631	0.6233056036005011	3.4305860223481908	1.651697976573853	0
8b.nii.gz	-0.396422902258937	-0.1640633460167845	0.8229347243920255	-0.0760682971470265	-0.9372309841757736	0.074914744841318	-0.6781407393101535	1.160945913121617	0.1108387167157502	-0.2765464836167018	0.2645592161373502	-0.9090719416598652	1
10a.nii.gz	-0.4811983671412509	-0.5305719209887828	-1.5067471256107972	-0.9641710732033693	-0.7542397660630551	-0.6749432621342435	-0.8987755013543487	0.2475180955068852	0.0076083619777167	-0.503563501804482	-1.1872997122264706	-0.779770722536785	1
10b.nii.gz	0.2791311308570997	0.3042659945036802	0.1246416444676781	0.701616764685316	0.982172986816789	0.566797180747171	0.6603127182268947	-0.5964402285507712	1.551001254913016	-0.248037959927781	0.1791336272834608	0.3511922135649449	0
15b.nii.gz	-2.3724131988768944	0.2847278526010666	-1.4395065682733963	-1.505776391982417	-0.6238978599904683	1.480734432203281	-0.9531389650062048	1.4273384504986009	0.3716787736655663	-0.498896209137045	-1.110777525573165	-1.314498958753698	1
16b.nii.gz	-0.0917097857568722	1.764454624346752	0.7126851659684239	0.736295368345419	-0.2251332361241483	0.4096116218112413	0.0837440533038739	0.915296237219162	-0.6111822743190923	-0.166499721259962	0.1271805210642781	-0.1216234187340212	0
17b.nii.gz	0.964919578094942	1.5686729439062064	-0.0612634736693624	0.6310275887143247	0.4505774194772768	0.536127583491845	0.0400236435723465	-0.1338293140916989	0.0129796727813377	-0.3582487592226121	1.3057031943845328	0.1804158811734048	0
18b.nii.gz	0.5211110581796935	0.7543686876303688	0.6692614770901296	0.8634597356162724	1.5144761258639965	0.6501407817359326	3.190098781911236	-1.4928623473346971	-2.471157313143192	-0.2921004271036914	0.6136643217783808	1.6128050539307863	0
19a.nii.gz	1.011929404860993	1.0202177811674502	1.1763010958351303	0.8748999455025208	2.038092894447329	0.4232597241708707	-0.1776266849310162	-0.5214820346533331	-0.3094460089698205	-0.3202350838753824	0.8586356021651265	0.3207897159908478	0
20b.nii.gz	-1.163532373090692	0.3729600858752679	-0.2671013795866575	0.0662633846979657	-0.7927029204364434	-0.7960488784835501	-0.8778440817244125	1.0327935477471408	0.2283682776890093	-0.4546917106905933	-0.9797673960812882	-1.2704424431308918	1
21a.nii.gz	0.5890569213861306	-1.152048964146728	-0.7896016503876735	-1.152157140910094	-0.4877316494167172	-1.148355602542477	-0.2511345411585403	0.0542226330232047	0.444900531490666	0.4112638287278958	-0.5890880595215199	-0.0437335645543158	1
22a.nii.gz	-1.715947202222312	0.909773866395443	-0.4377844511626034	-0.6097774376166165	-0.8084352566271202	0.1448838953414042	-0.8169558133190986	1.3968944544414517	0.4001228590338083	-0.441089996930633	-0.8133742823389793	-1.4577251085847052	0
23a.nii.gz	-0.0891710044441847	-1.9015863604534815	0.8454682653649348	1.0205709584356837	0.8173733094309228	-1.4004631504352243	0.9941711281288894	-2.467675922021566	0.2273679887146162	2.129606284013122	-0.0303566113812724	1.9293822440458903	0
23b.nii.gz	0.3978493940569012	-0.1040689323289277	-0.207946573205019	-0.1027687407552973	0.1799635253078282	-0.7357200943781108	0.3884032729412776	0.9630307260437764	0.8338784130127841	4.484994325531233	-0.4535848587630298	-0.8236616580547849	1
27b.nii.gz	0.7676797135975859	0.4364665245667675	1.049933031263628	0.9251259902150476	0.4353946885126198	1.590683827507578	3.322240407537967	-1.600429831333875	-1.7024398930689102	-0.4614386428505532	1.2280272677257715	1.6675596920601972	0
28a.nii.gz	1.0987603819372276	0.6014205508832032	0.0151132887709937	0.3081845696626678	-0.3417723884901846	0.2039066064898234	0.2194279644041296	-0.8761902746222675	0.0057256287580463	-0.0322835675029326	2.1796692622477862	1.3609048759618454	0
29a.nii.gz	0.4924297477900115	-1.7001912684021534	-0.8432592728655908	0.0286780237190281	0.9118737879737222	-0.3576043260882529	1.094405522191939	-1.7309192466261176	-0.3163858260554691	0.3089894457233654	1.4825691120441329	2.453874703091232	0
30a.nii.gz	1.052998372378361	0.925272996942834	0.1209302536511155	0.4165844727373385	-0.3665606640447997	0.1558687960993912	-0.0660973945464786	-0.4042640250768883	-1.6009122693515143	-0.4415487566916617	0.4953299049362015	0.1055287698237487	0
30b.nii.gz	-1.082647207870395	0.7624337815798212	-1.2478881589932591	-1.3998972724336254	-0.7666734483833209	0.4714228720099858	-1.007221253508773	0.9166738086397784	0.9107242176858972	-0.4943015357167241	-1.001442148024107	-0.9421623449084148	1
32a.nii.gz	0.7145525772951189	1.0352776298311377	0.4806349286837202	0.4891960500833217	-0.0155784157865319	-0.1699359268841968	-0.2231305071493298	-0.199439939709466	-0.1806650533070192	-0.2803103951742245	0.2423156259764219	0.1767391907132717	0
33b.nii.gz	0.784871348816777	-0.2301414947905921	0.3888622740318325	0.7218524342235493	-0.0431203829330445	0.0393247787148606	0.0885791216663328	-0.899572638931961	0.2564834512147292	0.0686120274272237	0.6641937327821444	0.531455215253438	0
37b.nii.gz	-2.076570250678992	0.4520129952233755	0.2370725281539602	-0.3031528430470798	-0.7567888975540781	0.5319954863959546	-0.8754468192484813	2.244326997312988	0.5342638159558467	-0.482655362853249	-0.9342569879109488	-1.37970871737287	1
39b.nii.gz	0.7672735680785038	-2.5911735668011837	1.1989753351154535	1.142198821092412	-0.5470145321723271	0.0767787686224387	-0.2933731324311819	0.4485772625681586	0.6213171981804212	-0.4264216644456409	0.2422522041265912	0.1131180005586888	1
3a.nii.gz	-1.0295900546076482	-0.5020301257803746	-1.08065698450195	-2.280708679036642	-0.883638126287179	-1.4461290423681312	-1.0714849575461165	-0.0576328959627916	0.7415082406354274	-0.4948306284915131	-1.2480444181857615	-0.6082671652524146	1
3b.nii.gz	0.4593032232536655	0.87350544901569	0.440495159899681	0.419342596652617	-0.2684800385205123	-1.4450208455933242	0.1433419511341444	-0.0612724606406654	-0.6388223538057016	0.2657872801006361	0.329818619271579	-0.3974495137204354	0
40a.nii.gz	0.6606764882544893	-0.0399718730847764	1.2451358769753909	0.7740255410890526	-0.0986759227172974	1.118181279572478	0.3251182527887903	0.6537255398860221	0.8732387828002606	-0.2817380711725554	0.4969160945326062	-0.2595716486749702	0
42b.nii.gz	-1.055506638100392	0.350236444143943	-0.9870169379803158	-0.7173060677698604	-0.8613400929309979	0.2834831117262067	-0.4957987034579055	1.4734248970922377	0.3857523600683203	-0.4888935665030133	-0.9659452316165856	-0.9519331577462234	0
43a.nii.gz	-1.322416619605434	0.3281171745363668	-0.6853073749403017	-0.7499480834109398	-0.6299025605833384	-0.6000947801043764	-0.8237840141886741	1.5587088082593883	0.5375816368112154	-0.4434080403804745	-1.010018774006309	-1.1718200350244492	1
47a.nii.gz	0.1893684536185467	-1.7425343131441149	-1.1538487997628184	-0.8375777715684724	-0.0881754324657314	0.1459016914953521	-0.8952829977176875	-0.7918024428897115	-1.547588432589506	-0.4790965776592781	-1.004907488388115	-0.6624458227146724	1
50b.nii.gz	-0.3912713850803019	-2.093535459672472	-2.741743670718628	-1.065769386684019	-0.3455569329535743	-1.3933808943636632	-0.507370357871199	-0.2884732483530147	0.0963805673085071	0.404624628711974	-0.7619648743933598	1.450827155485071	1
52a.nii.gz	-0.8454927356664871	-0.1468863078774811	-1.1053674297871825	0.0170282045249555	-0.908838187351202	-0.9568056784512144	-0.99851173425658	-0.3787743406173749	0.5118774174229438	-0.5062161334841593	-1.3627392156170384	-0.5964562449601539	1
52b.nii.gz	0.9972006699018476	-0.3709922048430512	1.465972086224175	1.408036792848298	-0.0620757779770183	-1.061615586397964	-0.0198134519970642	-0.0784543781446563	-0.1290383044971388	-0.2523571631176834	0.0834328855047548	0.7410808003235977	0
54a.nii.gz	0.5716551702657743	0.7666153042383812	0.7319208201897534	0.9925641004097454	1.2220062997197585	0.4611972470340241	1.8410278829350568	-0.6473057891685324	-1.4042906140932967	-0.4544064284628647	0.576506024485735	0.4384546110194707	0
55b.nii.gz	0.5325864570821708	-0.4229746598830703	0.7997310925075019	0.7449839280263556	-0.6636837723712653	-0.999834688735448	0.1749909444095085	-0.8501890975954367	0.0689118954332215	2.531527345331184	1.944970637590363	1.292185994050345	0
58a.nii.gz	-0.6995948979313765	0.2479647851159305	-0.6682552881360381	-2.563071842334697	-0.7984749080791738	0.4400193187224973	-0.9270431892672074	0.6829888246034026	0.2867232357825995	-0.5015737445961026	-1.098187652783805	-1.0819889169112764	1
58b.nii.gz	0.8062401256287691	0.2052466086703074	1.3344729275898437	0.7471007392329136	-0.4697637927978899	-0.1077940254141859	-0.0054654246561543	-0.2418716179219996	1.0254897424845302	-0.0509628125905136	1.9854806729667709	0.7354215197314176	0
64a.nii.gz	0.916702493386699	-0.9911691549102056	-0.1270116787260533	-0.8837035292804757	-0.3386530423831155	-0.7325190943367295	-0.3845588875817805	-0.0150227137347875	0.5499434192708663	-0.410342072440308	-0.8667305504722366	-0.2954192734012491	0
66a.nii.gz	0.0157817232427907	1.1880442806414075	1.127644050347281	1.225002658383169	2.1706576097119283	1.816480231956188	0.2688252667389429	1.1294484147205872	1.7111848574987525	-0.4416567111548057	-0.5506596529003213	-0.9759972697931812	0
66b.nii.gz	-2.3424714096006287	0.4260456711003243	-1.4097953209167418	-1.1509439175429346	-0.8566111796561967	0.1921051674104417	-0.8939688233561875	0.5123275477851411	0.4809789081255834	-0.5054407949667612	-1.2056060049100472	-1.0232682982831218	1
68a.nii.gz	0.3540608380762256	0.4734413162174427	1.2367973402043115	0.5688754452870928	-0.1021966090642374	-1.436595609903801	0.4775941941768855	-0.5372009352891473	-0.3331459946558092	2.01531038944634	1.169276989901849	0.7064713370931179	0
6b.nii.gz	0.9522918535287684	0.4303363978131788	0.4231511192943522	0.7552458129203902	0.8189201153479863	2.964896841607602	0.8399263804865477	-0.2605282868392469	1.187024183033052	-0.3543102997292175	0.9783754918049452	-0.2060111627325038	0
8a.nii.gz	0.584681263521567	-0.7495567343517475	0.9967677098693336	0.4704707069793239	3.789194467435226	1.6629025539912017	0.6057399191739059	-0.8997943905938152	-2.9935189936199484	-0.3622725220682331	0.4206170696447097	0.8117355891943693	0
9a.nii.gz	1.062768911512086	-1.12544879111279	0.8161579778879245	0.6933988898448459	-0.5441445355804032	-0.5891555962695995	-0.4390455628013667	-0.649454444911785	-1.1701925553985415	-0.212031789076376	0.2812532163945879	0.187131711480798	0
9b.nii.gz	-0.786347737928895	-0.0869976143743909	-0.8780233101621587	-1.4552993463530792	-0.8808429003040013	-0.3146867159732965	-0.8550986066528791	1.0235866002678404	0.5457701951262169	-0.4788549039319441	-0.7105706335183651	-0.8031188287013385	1
